# Supplementary material for: Hairy Canola (Brasssica napus) re-visited: Down-regulating TTG1 in an AtGL3-enhanced hairy leaf background improves growth, leaf trichome coverage, and metabolite gene expression diversity
Source: BMC Plant Biol. 2016 Jan 6;16:12. doi: 10.1186/s12870-015-0680-5 (PMC4704247; doi:10.1186/s12870-015-0680-5)
Supplement: Additional file 2: Table S1A. — Primer sequences used in the construction and analysis of B. napus transgenic lines. Table S1B. Blast of batch leaf Q-PCR primers to the B. rapa, B. oleracea, and B. napus genomes for five trichome regulatory genes and two control genes in B. napus. Table S1C. “Detectable” B. napus homologues of five trichome regulatory genes in first true leaves (from RNA sequencing). Table S1D. BlastP for five Arabidopsis trichome regulatory genes against the Brassica napus genome in NCBI. Table S2A. Differentially expressed leaf trichome ESTs (p < 0.05) in hairy AtGL3+ B. napus or ultra-hairy line K-5-8 relative to semi-glabrous cv. Westar. Table S2B. Leaf trichome genes with no significant expression differences (p < 0.05) in hairy AtGL3+ B. napus or ultra-hairy line K-5-8 relative to semi-glabrous cv. Westar. Table S3. Differentially expressed leaf flavonoid ESTs (p < 0.05) in hairy AtGL3+ B. napus or ultra-hairy K-5-8 relative to semi-glabrous cv. Westar. Table S4. Differentially expressed leaf phenylpropanoid and lignin ESTs (p < 0.05) in hairy AtGL3+ B. napus or ultra-hairy K-5-8 relative to semi-glabrous cv. Westar. Table S5. Differentially expressed leaf phenolic ESTs (p < 0.05) in hairy AtGL3+ B. napus or ultra-hairy K-5-8 relative to semi-glabrous cv. Westar. Table S6. Differentially expressed leaf shikimate ESTs (p < 0.05) in hairy AtGL3+ B. napus or ultra-hairy K-5-8 relative to semi-glabrous cv. Westar. Table S7. Differentially expressed leaf isoprenoid and terpene ESTs (p < 0.05) in hairy AtGL3+ B. napus or ultra-hairy K-5-8 relative to semi-glabrous cv. Westar. Table S8. Differentially expressed leaf glucosinolate-related and miscellaneous sulphur-related ESTs (p < 0.05) in hairy AtGL3+ B. napus or ultra-hairy K-5-8 relative to semi-glabrous cv. Westar. Table S9. Differentially expressed leaf alkaloid-related and miscellaneous N-metabolizing ESTs (p < 0.05) in hairy AtGL3+ B. napus or ultra-hairy K-5-8 relative to semi-glabrous cv. Westar. Table S10. Differentially [file 12870_2015_680_MOESM2_ESM.xlsx]

## Sheet: Table S1A. Primers
Table S1A. Primers sequences used in the construction and analysis of B. napus transgenic lines. *Restriction enzyme sites are underlined.
Primer Name	Primer Function	Primer sequence (5’ to 3’)	Fragment size (bp)	Number of B. napus genes publicly available at time of batch leaf "Summary Expression" primer design)
Construction and verification of transgenic seed lines
OligodT	cDNA synthesis	TTTTTTTTTTTTTTTTTT	-
35S-F	Screening of transgenic plants - 35S promoter-specific	TTGGAGAGAACACGGGGGAC	-
OFTTG1	O-TTG1 construct - BnTTG1 cds amplification	CGGGATCCATGGACAACTCAGCTCCAGA*	1014
ORTTG1		CGGAGCTCTCAAACTCTAAGGAGCTGCA*
LFTTG1	K-TTG1 construct - 260 bp sequence amplification	CGTCTAGATAGGCACGTGCAGCATCGAC*	260
LRTTG1		CGGGATCCACACCTCAAGTCCTGCTTGT*
RFTTG1	K-TTG1 construct - 260 bp sequence amplification	CGGAGCTCTAGGCACGTGCAGCATCGAC*	260
RRTTG1		CGTACGTAACACCTCAAGTCCTGCTTGT*
FBAR	Confirmation of all transgenic plants - BAR gene specific for the T-DNA	AAGTCCAGCTGCCAGAAAC	438
RBAR		CACCATCGTCAACCACTACA
FGUS	Screening for BnTTG1-knockdown transgenic plants - GUS intron specific	ATGTTACGTCCTGTAGAAACCC	384
RGUS		TACACTTTTCCCGGCAATAACA
AP1	Genome walking to detect BnTTG1 flanking regions	GTAATACGACTCACTATAGGGC
AP2		ACTATAGGGCACGCGTGGT
GW-BAR	Genome walking to detect BnTTG1 flanking regions	GCCCCGTCCGGTCCTGCCCG
GW-BAR’		GCCCGTCACCGAGATCTGATGA
Trichome gene expression primers for batch leaf "Summary Expression" Q-PCR
QLGL1	qPCR sense BnGL1	CCACAAGCTACTTGGCAACA	143	1 cDNA (BnGL1-1)
QRGL1	qPCR antisense BnGL1	CCAGTGGTTTTGACAGCAGA
QLGL2	qPCR sense BnGL2	CGCTGGCCGGGAGAAAGAGC	150	1 cDNA (BnGL2-2)
QRGL2	qPCR antisense BnGL2	GGAGGTTTTTTCTGGATGAA
QLGL3	qPCR sense BnGL3	GGCTATGCAATGCTGGTACT	150	0
QRGL3	qPCR antisense BnGL3	CCTCTGCAATGTGTTCTGTG
QLTTG1	qPCR sense BnTTG1	CTCTGGGAGGTCAACGAA	140	2 distinct cDNAs (BnTTG1-1; BnTTG1-2)
QRTTG1	qPCR antisense BnTTG1	ATGCTGCACGTGCCTAAC
QLTRY	qPCR sense BnTRY	TCGGTGATAGGTGGGATTTA	159	1 EST
QRTRY	qPCR antisense BnTRY	GTGGACGATGAGGTTTGGTA
QLAtGL3	qPCR sense AtGL3	ACTTTCACCGGAAGATCTCG	147	1 EST and 1 gDNA
QRAtGL3	qPCR antisense AtGL3	TTACTATCCGCCGTATGAGC
Control genes for Batch Leaf "Summary Expression" Q-PCR
QLACT2	qPCR sense BnACT2	GATTGCTTAAAACGCTGCAT	154
QRACT2	qPCR antisense BnACT2	TTATTGGCACCACTGGAACT
QLEF1	qPCR sense BnEF1	TTCACATCAACATCGTGGTC	157
QREF1	qPCR antisense BnEF1	CACGCGTACTTGAAAGACCT
Redox (antioxidant protein) genes for 1st True Leaf "Individual Homologue" Q-PCR
BnRedox1F	qPCR sense Bra036642 homologue (copper chaperone for SOD1; CuCHAP)	GTTTCAGCTACTGCAGTATCA	210
BnREDOX1R	qPCR antisense Bra036642	CGTCTGCCTCCAACGTTCCT	210
BnRedox2F	qPCR sense Bra012239 homologue (Catalase 1; CAT1)	GCTTTGGTGTCAACACCTA	220
BnREDOX2R	qPCR antisense Bra012239	GAAGTCAAACTTGTCCTCGT	220
BnREDOX3F	qPCR sense Bo1g039700 homologue (Fe superoxide dismutase 1; FeSOD1)	GCCTGGCTTGCTTACGCAGA	200
BnREDOX3R	qPCR antisense Bo1g039700	AAGATTGTTCATGAATGTCT	200
BnREDOX4F	qPCR sense Bra034674 homologue (Catalase 2; CAT2)	CTTCTCACATCACCCTGAGA	200
BnREDOX4R	qPCR antisense Bra034674	TTCCAGCAGCAATGGAGTCA	200
BnREDOX5F	qPCR sense Bo1g141360 homologue (Mn superoxide dismutase 1; MnSOD1)	GAGATCATGCAGATCCATCA	200
BnREDOX5R	qPCR antisense Bo1g141360	TCAATGGCGTAGCCAAGAGCT	180
Growth genes (specifying cell wall carbohydrate and lignin) for 1st True Leaf "Individual Homologue" Q-PCR
BnCELLWALL1F	qPCR sense Bo7g061700 homologue (Expansin11; EXP11)	GCTATAGGATAACGTGCGACT	180
BnCELLWALL1R	qPCR antisense Bo7g061700	TCTCTTGTAACAACTTACTCT	180
BnCELLWALL2F	qPCR sense Bra021797 homologue (Cellulose synthase-like B3; CSLB3)	AATCACATTTGTCACGAGGA	240
BnCELLWALL2R	qPCR antisense Bra021797	CCCTACTTCTCTGGCCTCGT	240
BnCELLWALL3F	qPCR sense Bo4g108130 homologue (Pectin methylesterase 61; PME61)	GACTGGTGGCAGAAGCGTCA	220
BnCELLWALL3R	qPCR antisense Bo4g108130	CCGTAAGGCTACCGCTTGCT	220
BnCELLWALL4F	qPCR sense Bra024089 homologue (Xylglucan endotransglucosylase hydrolase; MERI5B; XTH24; SEN4)	AGACGATTGGGCAACGAGA	200
BnCELLWALL4R	qPCR antisense Bra024089	GATTCCCTGTGGGAACCTCT	200
BnLIGNIN1F	qPCR sense Bra035150 homologue (Cinnamoyl CoA reductase 2; CCR2)	AACGAAGATTGTTGGAGTGA	190
BnLIGNIN1R	qPCR antisense Bra035150	TCTTGGCTGAGCCGGTGAGA	190
BnLIGNIN2F	qPCR sense Bra026090 homologue (Cinnamoyl CoA reductase 1; CCR1; IRX1)	AGGAGCCAAGGAGAGACTGA	180
BnLIGNIN2R	qPCR antisense Bra026090	CAACGACGGCTTCAGGGTCA	180
Trichome genes for 1st True Leaf "Individual Homologue" Q-PCR
BnGL1F	qPCR sense (HQ162473.1*) Bra025311 homologue	ACTGGGCTGAAGAGGTGTGGA	210
BnGL1R	qPCR (HQ162473.1*) antisense Bra025311	GAGATGAGTGTTCCAGTGA
BnGL2OLEARF	qPCR sense Bo6g046840 homologue (GL2)	GCGGAGGAGGAGGAGGAGGA	190
BnGL2OLEARR	qPCR antisense Bo6g046840	TGGCCATCTTTAGAACTTCG
BnGL2RAPAF	qPCR sense Bra003535 homologue (GL2)	GAGGAGGAGGAGGAGCAGGA	200
BnGL2RAPAR	qPCR antisense Bra003535	TGGCCATCTTCTGAAGTTCA
BnTTG1F	qPCR sense Bra009770 homologue (TTG1)	CCTCCTTCGACTGGAACGA	180
BnTTG1R	qPCR antisense Bra009770	GTAGATGATGGTGGAGTGCT
BnEGL3F	qPCR sense Bo9g029230 homologue (EGL3)	CCAAGGCGTGATCTCGACGA	172
BnEGL3R	qPCR antisense Bo9g029230	TCAACGTCATGAACCGATCA
BnGL3F	qPCR sense Bra016164 homologue (GL3)	TAGAATGGGGAGATGGATA	160
BnGL3R	qPCR antisense Bra016164	GCGGAAGCTCGTCTACTGAC
BnBIFIER45F	qPCR sense Bo9g003730 homologue (Bi-refringence 45; BIF45)	AGTCGTTGATGTGTATGATA	200
BnBIFIER45R	qPCR antisense Bo9g003730 homologue	GCTCCACCAATGACCAGTGT
BnBIFIER26F	qPCR sense Bra018347 (Bi-refringence 26; BIF26)	TCAACTATCTCTTCTGGAGA	180
BnBIFIER26R:	qPCR antisense Bra018347	TCTGAACTCCTTATCGTGGT
BnTRYOLEARF	qPCR sense Bo9g110930 homologue (TRY)	GGTTGCACATCTTGGAAGCA	120
BnTRYOLEARR	qPCR antisense Bo9g110930	ATCTCTCTATCTCTTCTGGT
BnTRYRAPAF	qPCR sense Bra029089 (TRY)	TCGTAAGCAACAGAAAGTCA	140
BnTRYRAPAR	qPCR antisense Bra029089	CTACAAGTCTATACATTCGA
Reference gene for 1st True Leaf "Individual Homologue" Q-PCR
BnGAPDH2F	qPCR sense Glyceraldehyde-3-phosphate-dehydrogenase (GAPDH)	CCCATTCGTCCCCATCTCTGGA
BnGAPDH2R	qPCR antisense (GADPH)	ACGGAGGGGCTTGTCCGAGG
	*from Nayidu etal, 2014 [32]

## Sheet: Table S1B Primer Alignment-Hit
Table S1B. Blast of Batch Leaf Q-PCR primers to the B. Rapa, B, napus, and B. oleracea genomes in NCBI for five trichome regulatory genes and two control genes (June 28-30, 2015)
Query ID	B. rapa Homologue IDs	% identity	Alignment length	Mismatches	gap opens	Query start	Query end	Sequence start	Sequence end	E-value	Bit score
GL1	gi|685324650|ref|XM_009153662.1|	100	20	0	0	1	20	345	364	0.059	37.4
GL1	gi|685282031|ref|XM_009133680.1|	94.74	19	1	0	81	99	2250	2232	8.7	30.1
GL2	gi|685333654|ref|XM_009106180.1|	100	20	0	0	1	20	1575	1594	0.059	37.4
GL3	gi|685298617|ref|XM_009141833.1|	100	20	0	0	1	20	508	527	0.059	37.4
TTG1	gi|685322207|ref|XM_009152729.1|	100	18	0	0	1	18	435	452	0.72	33.7
TRY	gi|685372600|ref|XM_009121615.1|	100	20	0	0	1	20	409	428	0.059	37.4
TRY	forward primer for TRY also hits to another TRY gene in B. rapa but not the reverse pair
ACT2	gi|685381987|ref|XR_629049.1|	100	20	0	0	1	20	74	93	0.059	37.4
ACT2	gi|685294101|ref|XM_009139691.1|	100	20	0	0	1	20	783	802	0.059	37.4
EF1	gi|685374751|ref|XM_009122323.1|	100	20	0	0	1	20	125	144	0.059	37.4
EF1	gi|685350869|ref|XM_009112667.1|	100	20	0	0	80	99	273	254	0.059	37.4
EF1	gi|685306960|ref|XM_009145956.1|	100	18	0	0	3	20	133	150	0.72	33.7
EF1	gi|685369060|ref|XM_009120163.1|	95	20	1	0	1	20	30	49	2.5	31.9
EF1	gi|685369035|ref|XR_628112.1|	95	20	1	0	80	99	291	272	2.5	31.9
Query ID	B napus Homologue IDs	% identity	Alignment length	Mismatches	gap opens	Query start	Query end	Sequence start	Sequence end	E-value	Bit score
GL1	gi|307133864|gb|HQ162473.1|	100	20	0	0	1	20	344	363	0.003	37.4
GL2	gi|213950358|gb|EU826521.1|	100	20	0	0	1	20	2752	2771	0.003	37.4
GL2	gi|213950356|gb|EU826520.1|	100	20	0	0	1	20	2870	2889	0.003	37.4
GL3	No BLAST hit in the genome or ESTs
TTG1	gi|164507104|gb|EU192031.1|	100	18	0	0	1	18	307	324	0.037	33.7
TTG1	gi|164507102|gb|EU192030.1|	100	18	0	0	1	18	307	324	0.037	33.7
TTG1	gi|144926029|gb|EF175932.1|	100	18	0	0	1	18	362	379	0.037	33.7
TTG1	gi|144926027|gb|EF175931.1|	100	18	0	0	1	18	362	379	0.037	33.7
TTG1	gi|144926025|gb|EF175930.1|	100	18	0	0	1	18	360	377	0.037	33.7
TTG1	gi|144926022|gb|EF175929.1|	100	18	0	0	1	18	360	377	0.037	33.7
TRY	gi|1155067|emb|X94976.1| (Only the reverse primer hits the genome)	100	14	0	0	86	99	289	276	5.5	26.5
ACT2	gi|332100012|gb|HQ141075.1|	100	20	0	0	1	20	718	737	0.003	37.4
ACT2	gi|8163562|gb|AF111161.1|AF111161	100	20	0	0	1	20	741	760	0.003	37.4
ACT2	gi|814606790|gb|KP900950.1|	89.47	19	2	0	2	20	1653	1671	5.5	26.5
ACT2	gi|31455390|emb|AJ565847.1|	89.47	19	2	0	2	20	1641	1659	5.5	26.5
EF1	gi|241740164|gb|FJ529180.1|	100	20	0	0	1	20	56	75	0.003	37.4
EF1	gi|241740171|gb|FJ529181.1|	95	20	1	0	1	20	56	75	0.13	31.9
GL3	BnGl3-1-BnaCnng33960D-CDY58950.1 (sequences pulled out of NCBI and primers manually aligned)	100		0		1	20	443	463
GL3	BnGl3-2-BnaA04g11060D-CDY39747.1 (sequences pulled out of NCBI and primers manually aligned)	100		0		1	20	443	463
GL3	BnGl3-3-BnaC09g12820D-CDY08314.1 (sequences pulled out of NCBI and primers manually aligned)	90		2		1	20	441	461
GL3	BnGl3-4-BnaA09g11090D-CDY34367.1 (sequences pulled out of NCBI and primers manually aligned)	90		2		1	20	441	461
GL3	BnGl3-5-BnaC09g11380D-CDY25513.1 (sequences pulled out of NCBI and primers manually aligned)	85		3		1	20	441	461
Query ID	B. oleracea Homologue IDs	% identity	Alignment length	Mismatches	gap opens	Query start	Query end	Sequence start	Sequence end	E-value	Bit score
GL1	gi|307133860|gb|HQ162471.1|	100	20	0	0	1	20	344	363	0.002	37.4
GL2	gi|213950362|gb|EU826523.1|	100	20	0	0	1	20	2711	2730	0.002	37.4
GL3	No hit in the genome or ESTs
TTG1	gi|317141543|gb|GU255868.1|	100	18	0	0	1	18	307	324	0.028	33.7
TTG1	gi|310896816|gb|GU219991.1|	100	18	0	0	1	18	744	761	0.028	33.7
TTG1	gi|289629341|gb|AC240082.1|	100	18	0	0	1	18	19151	19134	0.028	33.7
TRY	gi|171921102|gb|EU579454.1| (only reverse primer hits the genome)	100	14	0	0	86	99	77609	77596	4.1	26.5
EF1	gi|482513960|gb|KC508634.1|	95	20	1	0	1	20	86	105	0.096	31.9

## Sheet: Table S1C 5 trichome reg. genes
Table S1C. "Detectable" B. napus homologues of 5 trichome regulatory genes in 1st true leaves as measured by RNA sequencing (Tables S2A and Table S2B).				Summary of number of RNAseq Hits, NCBI Genome Hits, and % hit identities (June 30, 2015) for B. napus primers designed for batch leaf Q-PCR
Gene name	Detectable Expression (above software limits) by RNAseq	Below FPKM limits set by RNAseq software. Likely not detected in q-PCR		Gene name	"Detectable" in 1st true leaves by RNAseq (artificial B. napus database)	BLAST to B. rapa genome	% identity (B. rapa)	Blast to B. napus genome	% identity (B. napus)	Blast to B. oleracea genome	% identity (B. oleracea)
GL1	Bo6g046840	none		GL1	3	1/1	100/95	1	100	1	100
	Bra003535			GL2	2	1	100	2	100	1	100
	Bo7g090950			GL3	3	1	100	0	ND	0	ND
GL2	Bra025311	none		TTG1	2	1	100	6	100	3	100
	Bra039065			TRY	4	1	100	0	ND	0	ND
GL3	Bo4g141980,Bo4g141990	none		ACT	ND	2	100	4	100/90	0	ND
	Bra025508			EF	ND	3/2	100/95	2	100/95	1	95
TTG1	Bo7g096780	Bo2g159360		GL3 (pulled out and primers aligned manually)				2/2/1	100/90/85
	Bra009770	Bra029410		ND, not determined
		Bra029411
TRY	Bo2g046050	Bo1g051040
	Bo3g022870	Bo8g052980
	Bo9g110930	Bra026297
	Bra022637	Bra029089
*represents those genes with sufficient homology to be amplified by the Q-PCR primers used for batch leaf gene expression.

## Sheet: Table S1D. BLAST 5 trich.genes
Table S1D. BlastP for five Arabidopsis trichome regulatory genes against the Brassica napus genome in NCBI on June 28, 2015.
Query ID	Brassica napus IDs	% Identity	% Positives	Alignment length	Mis-matches	Gap opens	Query end	Sequence end	E-value	Bit score
Gl2	gi|674954287|emb|CDX79408.1|	88.92	92.53	776	69	5	12/776	11/780	0	1383
Gl2	gi|674965686|emb|CDX67929.1|	88.73	92.88	772	74	6	12/776	18/783	0	1377
GL3	gi|674874389|emb|CDY58950.1|	76.5	81.23	634	82	8	1/633	1/568	0	959
GL3	gi|674893063|emb|CDY39747.1|	75.86	79.94	638	74	9	1/	1/559	0	952
GL3	gi|674924921|emb|CDY08314.1|	72.74	80.37	642	133	14	1/637	1/605	0	902
GL3	gi|674898516|emb|CDY34367.1|	71.74	80.69	637	139	12	1/637	1/596	0	897
GL3	gi|674907525|emb|CDY25513.1|	68.6	77.55	637	140	13	1/637	1/577	0	831
TTG1	gi|674917139|emb|CDY16039.1|	62.13	76.92	338	121	4	7/341	13/346	2e-152	437
TTG1	gi|674906462|emb|CDY26600.1|	61.34	76.74	344	125	5	1/341	8/346	2e-151	434
Gl1	gi|685324651|ref|XP_009151910.1|;gi|674947308|emb|CDX86461.1|	75.95	82.28	237	36	8	1/228	1/225	2e-119	344
GL1	gi|674866895|emb|CDY66972.1|	67.69	73.8	229	44	6	1/228	1/200	3e-97	287
TRY	gi|674913502|emb|CDY19687.1|;gi|674913503|emb|CDY19688.1|	93.46	96.26	107	6	1	1/106	1/107	1e-67	202
TRY	gi|674894089|emb|CDY38733.1|	90.57	97.17	106	10	0	1/106	1/106	5e-61	186
TRY	gi|685283163|ref|XP_009132494.1|;gi|674885472|emb|CDY47058.1|	89.62	95.28	106	11	0	1/106	1/106	5e-60	183

## Sheet: Table S2A. RNASEQTrichome genes
Table S2A. Differentially expressed leaf trichome ESTs (p<0.05) by RNA sequencing in hairy AtGL3+ B. napus or ultra-hairy line K-5-8 relative to semi-glabrous cv. Westar. Fold changes (FC) are presented in Log2 scale. Positive log2 values represent overexpression and negative values represent downregulation of the genes when compared to sample 2 (Westar). Fold change is calculated by divison of F…
Gene ID	Functional annotation of Arabidopsis homologue	sample_1	sample_2	FPKM sample_1	FPKM sample_2	log2(FC-S1/S2)	test_stat	p_value	significant
Bo1g105850	AT3G21560,UGT84A2, UDP Glycosyltransferase superfamily protein	AtGL3+ B. napus	Westar	5.53547	0.153344	5.17386	2.98409	0.00284419	yes
Bra016164	AT1G71030,ATMYBL2,MYBL2, MYB like 2	AtGL3+ B. napus	Westar	91.6531	7.27394	3.65537	3.4488	0.000563073	yes
Bo7g096780	AT5G24520,TTG1,TTG,URM23,ATTTG1, Transducin WD40 repeat like superfamily protein	AtGL3+ B. napus	Westar	7.25945	0.581817	3.64122	2.97301	0.00294899	yes
Bo6g014160	AT1G71030,ATMYBL2,MYBL2, MYB like 2	AtGL3+ B. napus	Westar	32.0398	2.91034	3.46061	3.4033	0.000665769	yes
Bra009716	AT5G23940,EMB3009,PEL3,DCR, HXXXD type acyl transferase family protein	AtGL3+ B. napus	Westar	2.25399	0.234317	3.26595	2.83556	0.00457448	yes
Bo9g008440	AT3G28340,GATL10, galacturonosyltransferase like 10	AtGL3+ B. napus	Westar	13.4233	1.40701	3.25403	3.57745	0.000346964	yes
Bo6g046840	AT1G79840,GL2, HD ZIP IV family of homeo	AtGL3+ B. napus	Westar	7.61383	0.862888	3.14138	2.58688	0.00968501	yes
Bra037385	AT4G01080,TBL26, TRICHOME BIREFRINGENCE LIKE 26	AtGL3+ B. napus	Westar	139.139	18.4098	2.91798	2.5657	0.0102968	yes
Bo2g160770	AT5G23940,EMB3009,PEL3,DCR, HXXXD type acyl transferase family protein	AtGL3+ B. napus	Westar	7.23532	1.18064	2.61549	2.76196	0.00574546	yes
Bo9g003730	AT4G01080,TBL26, TRICHOME BIREFRINGENCE LIKE 26	AtGL3+ B. napus	Westar	133.653	22.6914	2.55828	3.19491	0.00139875	yes
Bo7g097360	AT5G23940,EMB3009,PEL3,DCR, HXXXD type acyl transferase family protein	AtGL3+ B. napus	Westar	12.5585	2.15933	2.54001	3.07536	0.00210249	yes
Bo4g143900	AT5G37770,TCH2,CML24, EF hand calcium binding protein family	AtGL3+ B. napus	Westar	61.5063	13.512	2.18649	2.55596	0.0105896	yes
Bo3g025000	AT2G31110, Plant protein of unknown function DUF828	AtGL3+ B. napus	Westar	2.20122	19.6638	-3.15916	-3.09478	0.00196957	yes
Bra016578	AT1G17920,HDG12, homeodomain GLABROUS 12	AtGL3+ B. napus	Westar	0.376834	6.02439	-3.99882	-2.97405	0.00293899	yes
Bra018347	AT2G30010,TBL45, TRICHOME BIREFRINGENCE LIKE 45	AtGL3+ B. napus	Westar	1.06998	27.3672	-4.67679	-3.70731	0.000209475	yes
Bo2g028920	AT5G58010,LRL3, LJRHL1 like 3	K-5-8	Westar	0.914305	0	1000	-1000	0.0080064	yes
Bra025325	AT3G28340,GATL10, galacturonosyltransferase like 10	K-5-8	Westar	2.80359	0.171329	4.03243	2.65739	0.00787487	yes
Bo9g008440	AT3G28340,GATL10, galacturonosyltransferase like 10	K-5-8	Westar	18.2884	1.40701	3.70022	6.93566	4.04321e-12	yes
Bra016164	AT1G71030,ATMYBL2,MYBL2, MYB like 2	K-5-8	Westar	88.1842	7.27394	3.59971	9.62571	0	yes
Bo6g014160	AT1G71030,ATMYBL2,MYBL2, MYB like 2	K-5-8	Westar	30.329	2.91034	3.38143	6.25615	3.94593e-10	yes
Bo9g163670	AT5G15890,TBL21, TRICHOME BIREFRINGENCE LIKE 21	K-5-8	Westar	2.08227	0.201501	3.3693	2.79384	0.00520861	yes
Bo9g178800	AT5G04470,SIM, cyclin dependent protein kinase inhibitors	K-5-8	Westar	10.9344	1.33198	3.03722	2.63239	0.00847865	yes
Bra039058	AT3G28340,GATL10, galacturonosyltransferase like 10	K-5-8	Westar	3.83831	0.526303	2.86651	3.28035	0.00103677	yes
Bra037385	AT4G01080,TBL26, TRICHOME BIREFRINGENCE LIKE 26	K-5-8	Westar	113.205	18.4098	2.62039	10.2861	0	yes
Bo4g191300	AT3G12110,ACT11, actin 11	K-5-8	Westar	4.53284	0.776038	2.54622	3.0107	0.00260642	yes
Bra003535	AT1G79840,GL2, HD ZIP IV family of homeo	K-5-8	Westar	1.59966	0.306278	2.38485	2.74607	0.0060314	yes
Bo8g081490	AT3G51540, unknown protein	K-5-8	Westar	2.31096	0.476696	2.27735	2.82279	0.00476073	yes
Bra031711	AT1G59820,ALA3, aminophospholipid ATPase 3	K-5-8	Westar	5.07763	1.25368	2.01799	5.21575	1.83073e-07	yes
Bo6g046840	AT1G79840,GL2, HD ZIP IV family of homeo,	K-5-8	Westar	3.36654	0.862888	1.96402	2.86645	0.00415102	yes
Bo2g070770	AT1G71030,ATMYBL2,MYBL2, MYB like 2	K-5-8	Westar	10.8611	2.85513	1.92755	3.56059	0.000370017	yes
Bo9g083130	AT5G52510,SCL8, SCARECROW like 8	K-5-8	Westar	9.10687	2.40968	1.91812	6.04998	1.44866e-09	yes
Bo4g143900	AT5G37770,TCH2,CML24, EF hand calcium binding protein family	K-5-8	Westar	45.5581	13.512	1.75346	5.60581	2.07283e-08	yes
Bra028312	AT5G52510,SCL8, SCARECROW like 8	K-5-8	Westar	5.338	1.61135	1.72803	3.89942	9.64223e-05	yes
Bo8g080200	AT3G50800, unknown protein	K-5-8	Westar	13.5341	4.46722	1.59915	2.85162	0.0043497	yes
Bo6g025880	AT5G37770,TCH2,CML24, EF hand calcium binding protein family	K-5-8	Westar	24.3835	8.38612	1.53983	3.85574	0.000115378	yes
Bra004165	AT5G37770,TCH2,CML24, EF hand calcium binding protein family	K-5-8	Westar	17.4396	6.12216	1.51026	3.22493	0.00126005	yes
Bra008664	AT5G15890,TBL21, TRICHOME BIREFRINGENCE LIKE 21	K-5-8	Westar	4.98038	1.82816	1.44586	3.3337	0.000856996	yes
Bo9g003730	AT4G01080,TBL26, TRICHOME BIREFRINGENCE LIKE 26	K-5-8	Westar	60.637	22.6914	1.41805	5.32462	1.01163e-07	yes
Bo8g109580	AT1G59820,ALA3, aminophospholipid ATPase 3	K-5-8	Westar	14.223	5.78726	1.29728	4.96622	6.82704e-07	yes
Bra025439	AT5G37770,TCH2,CML24, EF hand calcium binding protein family	K-5-8	Westar	62.2019	25.7847	1.27044	5.00122	5.69674e-07	yes
Bra036862	AT3G50800, unknown protein	K-5-8	Westar	24.9901	11.6297	1.10355	3.06751	0.0021585	yes
Bo3g060410	AT3G06080, Plant protein of unknown function DUF828	K-5-8	Westar	25.9881	15.4099	0.75399	2.87389	0.00405452	yes
Bra024875	AT2G01570,RGA1,RGA, GRAS family transcription factor family protein	K-5-8	Westar	33.5696	20.948	0.680346	3.26125	0.0011092	yes
Bra003675	AT1G77670, Pyridoxal phosphate PLP dependent transferases superfamily protein	K-5-8	Westar	17.9886	11.5585	0.63813	2.89122	0.00383745	yes
Bo5g100950	AT3G21560,UGT84A2, UDP Glycosyltransferase superfamily protein	K-5-8	Westar	15.7498	23.2036	-0.559012	-2.68469	0.00725972	yes
Bra002904	AT5G55480,SVL1, SHV3 like 1 (Shaven 3 like 1)	K-5-8	Westar	6.36293	9.73322	-0.613226	-2.869	0.00411769	yes
Bo6g049480	AT3G60830,ATARP7,ARP7, actin related protein 7	K-5-8	Westar	15.5382	24.2424	-0.641714	-2.98422	0.00284305	yes
Bo9g120610	AT5G55480,SVL1, SHV3 like 1	K-5-8	Westar	9.68492	15.2109	-0.651294	-3.13382	0.00172545	yes
Bo3g013120	AT5G18410,PIR,KLK,PIR121,SRA1,PIRP,ATSRA1, transcription activators	K-5-8	Westar	6.0567	9.65361	-0.672537	-2.57341	0.0100703	yes
Bo9g163660	AT5G15900,TBL19, TRICHOME BIREFRINGENCE LIKE 19	K-5-8	Westar	46.8519	75.1856	-0.682348	-2.76175	0.00574927	yes
Bo4g039020	AT2G35110,GRL,NAP1,NAPP, transcription activators	K-5-8	Westar	9.65599	15.6782	-0.699265	-3.03071	0.00243983	yes
Bo3g100970	AT5G64740,CESA6,IXR2,E112,PRC1, cellulose synthase 6	K-5-8	Westar	31.3456	51.002	-0.702288	-2.57141	0.0101285	yes
Bra025448	AT5G42080,ADL1,ADL1A,AG68,DRP1A,RSW9,DL1, dynamin like protein	K-5-8	Westar	3.7084	6.04529	-0.705014	-2.81132	0.00493384	yes
Bo1g078380	AT3G48750,CDKA;1,CDC2AAT,CDK2,CDC2,CDC2A,CDKA1, cell division control 2	K-5-8	Westar	12.9891	22.3764	-0.78467	-2.57409	0.0100503	yes
Bra018866	AT1G50660, unknown protein	K-5-8	Westar	3.55258	6.17399	-0.797338	-3.01963	0.00253084	yes
Bo6g010070	AT1G73360,HDG11,EDT1,ATHDG11, homeodomain GLABROUS 11	K-5-8	Westar	6.81803	11.9682	-0.811781	-2.96339	0.00304276	yes
Bra008479	AT1G80350,ERH3,AAA1,FRA2,LUE1,ATKTN1,KTN1,FRC2, FTR, P loop containing nucleoside triphosphate hydrolases superfamily protein	K-5-8	Westar	2.29224	4.02959	-0.813876	-2.63575	0.0083951	yes
Bo1g054880	AT4G16340,SPK1, guanyl nucleotide exchange factors	K-5-8	Westar	8.10816	14.6588	-0.85432	-3.50782	0.000451791	yes
Bra009218	AT5G06700,TBR, Plant protein of unknown function DUF828	K-5-8	Westar	4.01662	7.27015	-0.856003	-3.38141	0.000721136	yes
Bo3g169030	AT4G34160,CYCD3;1,CYCD3, CYCLIN D3	K-5-8	Westar	4.58422	8.3354	-0.862576	-2.82536	0.00472279	yes
Bo8g082330	AT3G52890,KIPK, KCBP interacting protein kinase	K-5-8	Westar	6.36989	11.5896	-0.863488	-3.12793	0.00176044	yes
Bra005675	AT5G01620.3,TBL35, TRICHOME BIREFRINGENCE LIKE 35	K-5-8	Westar	5.7421	10.6056	-0.885172	-3.6799	0.000233327	yes
Bo7g066970	AT5G44030,CESA4,IRX5,NWS2, cellulose synthase A4	K-5-8	Westar	1.60884	2.98663	-0.8925	-3.09045	0.00199855	yes
Bo8g077280	AT3G48750,CDKA;1,CDC2AAT,CDK2,CDC2,CDC2A,CDKA1, cell division control 2	K-5-8	Westar	8.2603	15.6242	-0.919518	-3.41021	0.000649125	yes
Bra036731	AT1G33240,AT GTL1,AT GTL2,GTL1, GT 2 like 1	K-5-8	Westar	5.77547	10.9599	-0.92422	-3.10491	0.00190338	yes
Bra039271	AT2G46600, Calcium binding EF hand family protein	K-5-8	Westar	125.686	239.878	-0.932472	-4.19198	2.76529e-05	yes
Bo6g015960	AT1G70230,TBL27, TRICHOME BIREFRINGENCE LIKE 27	K-5-8	Westar	4.3449	8.29717	-0.933295	-3.19732	0.00138713	yes
Bo1g002500	AT4G39350,CESA2,ATH A,ATCESA2, cellulose synthase A2	K-5-8	Westar	1.08382	2.08258	-0.94224	-2.81187	0.00492544	yes
Bo2g096060	AT1G80350,ERH3,AAA1,FRA2,LUE1,ATKTN1,KTN1,FRC2, FTR, P loop containing nucleoside triphosphate hydrolases superfamily protein	K-5-8	Westar	9.78372	19.0254	-0.959471	-2.6413	0.00825884	yes
Bra028538	AT3G52890,KIPK, KCBP interacting protein kinase	K-5-8	Westar	0.913774	1.78068	-0.962517	-2.62174	0.00874831	yes
Bra018036	AT3G48750,CDKA;1,CDC2AAT,CDK2,CDC2,CDC2A,CDKA1, cell division control 2	K-5-8	Westar	6.23206	12.1658	-0.965055	-3.36493	0.000765638	yes
Bo8g027460,Bo8g027470	AT1G33240,AT GTL1,AT GTL2,GTL1, GT 2 like 1	K-5-8	Westar	11.9881	23.4135	-0.965742	-3.03097	0.00243766	yes
Bo6g077400	AT1G33240,AT GTL1,AT GTL2,GTL1, GT 2 like 1	K-5-8	Westar	20.5253	40.8558	-0.99314	-4.13427	3.56085e-05	yes
Bo7g040300	AT3G23590,RFR1,MED33A, REF4 related 1	K-5-8	Westar	5.0292	10.0201	-0.9945	-3.70278	0.000213253	yes
Bo7g109130	AT4G23790,TBL24, TRICHOME BIREFRINGENCE LIKE 24	K-5-8	Westar	5.92183	11.9513	-1.01306	-2.94122	0.00326924	yes
Bo9g091160	AT4G26690,SHV3,MRH5,GPDL2, PLC like phosphodiesterase family protein	K-5-8	Westar	7.36567	15.2694	-1.05176	-4.44999	8.58739e-06	yes
Bo7g106250	AT4G18780,CESA8,IRX1,ATCESA8,LEW2, cellulose synthase family protein	K-5-8	Westar	2.67345	5.62735	-1.07375	-4.44515	8.78319e-06	yes
Bra040010	AT1G33240,AT GTL1,AT GTL2,GTL1, GT 2 like 1	K-5-8	Westar	9.77049	21.5169	-1.13897	-4.36012	1.29994e-05	yes
Bra006955	AT3G52890,KIPK, KCBP interacting protein kinase	K-5-8	Westar	4.05254	9.13285	-1.17224	-5.48458	4.14443e-08	yes
Bo5g038660,Bo5g038670	AT1G22550, Major facilitator superfamily protein	K-5-8	Westar	22.9347	52.3211	-1.18986	-3.67046	0.000242114	yes
Bo6g049350	AT3G61150,HDG1,HD GL2 1, homeodomain GLABROUS 1	K-5-8	Westar	3.11254	7.34782	-1.23922	-5.03232	4.84585e-07	yes
Bra003429	AT3G60830,ATARP7,ARP7, actin related protein 7	K-5-8	Westar	4.13902	9.86161	-1.25254	-4.27109	1.94523e-05	yes
Bra003439	AT3G61150,HDG1,HD GL2 1, homeodomain GLABROUS 1	K-5-8	Westar	2.66732	6.62439	-1.3124	-4.44906	8.62488e-06	yes
Bo7g116660	AT4G34160,CYCD3;1,CYCD3, CYCLIN D3	K-5-8	Westar	1.85869	4.67725	-1.33138	-3.08841	0.00201229	yes
Bra005177	AT2G37630,ATPHAN,AS1,ATMYB91,MYB91, myb like HTH transcriptional regulator family protein	K-5-8	Westar	5.35141	13.4721	-1.33198	-5.72477	1.03572e-08	yes
Bo5g021100	AT1G15570,CYCA2;3, CYCLIN A2	K-5-8	Westar	6.64196	17.0911	-1.36356	-4.48792	7.19225e-06	yes
Bo5g136400	AT3G11540,SPY, Tetratricopeptide repeat TPR like superfamily protein	K-5-8	Westar	8.2015	21.3069	-1.37736	-5.54251	2.98163e-08	yes
Bra035000	AT3G44200,ATNEK6,NEK6,NIMA never in mitosis, gene A related 6	K-5-8	Westar	1.08695	2.84852	-1.38992	-4.304	1.6774e-05	yes
Bra026120	AT1G15570,CYCA2;3, CYCLIN A2	K-5-8	Westar	1.96035	5.24348	-1.41941	-4.3916	1.12517e-05	yes
Bra034832	AT3G11540,SPY, Tetratricopeptide repeat TPR like superfamily protein	K-5-8	Westar	1.66507	4.47847	-1.42742	-5.43246	5.55836e-08	yes
Bo8g039430	AT4G14970, unknown protein	K-5-8	Westar	0.912359	2.52366	-1.46784	-3.06594	0.00216983	yes
Bo9g133540	AT5G57800,FLP1,YRE,CER3,WAX2, Fatty acid hydroxylase superfamily	K-5-8	Westar	2.18282	6.04971	-1.47067	-3.34593	0.000820063	yes
Bo5g144790	AT3G06080, Plant protein of unknown function DUF828	K-5-8	Westar	2.65778	7.54778	-1.50583	-3.42298	0.000619382	yes
Bo03149s010	AT1G08730,XIC,ATXIC, Myosin family protein with Dil domain	K-5-8	Westar	2.13954	6.25182	-1.54698	-2.69143	0.00711462	yes
Bo4g197210	AT2G46600, Calcium binding EF hand family protein	K-5-8	Westar	51.1717	156.719	-1.61476	-5.37253	7.76412e-08	yes
Bra006036	AT5G09870,CESA5, cellulose synthase 5	K-5-8	Westar	1.97843	6.1953	-1.64682	-6.86564	6.61937e-12	yes
Bo3g001470	AT5G01360,TBL3, Plant protein of unknown function DUF828	K-5-8	Westar	0.689659	2.38893	-1.79241	-3.06804	0.00215466	yes
Bo7g093130	AT5G28640,AN3,GIF,GIF1,ATGIF1, SSXT family protein	K-5-8	Westar	1.55341	5.51634	-1.82827	-2.94838	0.00319443	yes
Bo1g007590	AT4G34160,CYCD3;1,CYCD3, CYCLIN D3	K-5-8	Westar	2.71131	10.201	-1.91165	-5.68057	1.34245e-08	yes
Bra011501	AT4G34160,CYCD3;1,CYCD3, CYCLIN D3	K-5-8	Westar	1.26594	4.77606	-1.91561	-4.52387	6.07196e-06	yes
Bo3g032380	AT2G38320,TBL34, TRICHOME BIREFRINGENCE LIKE 34	K-5-8	Westar	0.619803	2.66546	-2.1045	-3.41416	0.000639778	yes
Bo8g097810	AT3G62390,TBL6, TRICHOME BIREFRINGENCE LIKE 6	K-5-8	Westar	0.408695	1.82928	-2.16218	-3.11941	0.00181216	yes
Bo8g067530	AT1G17920,HDG12, homeodomain GLABROUS 12	K-5-8	Westar	1.25979	5.9309	-2.23507	-6.62896	3.38056e-11	yes
Bra027301,Bra027302	AT3G14850,TBL41, TRICHOME BIREFRINGENCE LIKE 41	K-5-8	Westar	5.00559	25.0475	-2.32306	-7.94509	1.9984e-15	yes
Bra022827	AT2G31110, Plant protein of unknown function DUF828	K-5-8	Westar	0.731359	3.66164	-2.32384	-3.50633	0.000454329	yes
Bo7g110220	AT4G25360,TBL18, TRICHOME BIREFRINGENCE LIKE 18	K-5-8	Westar	2.02857	10.4818	-2.36935	-4.74384	2.09703e-06	yes
Bo3g024610	AT2G30432,TCL1, Homeodomain like superfamily protein	K-5-8	Westar	8.99396	49.8195	-2.46968	-3.99861	6.37168e-05	yes
Bra016578	AT1G17920,HDG12, homeodomain GLABROUS 12	K-5-8	Westar	1.08535	6.02439	-2.47266	-4.87769	1.07336e-06	yes
Bo5g134740	AT3G12110,ACT11, actin 11	K-5-8	Westar	3.00579	17.2554	-2.52123	-5.66314	1.48625e-08	yes
Bra000011	AT2G37630,ATPHAN,AS1,ATMYB91,MYB91, myb like HTH transcriptional regulator family protein	K-5-8	Westar	2.76621	17.2168	-2.63783	-6.05408	1.41218e-09	yes
Bra026409	AT4G26690,SHV3,MRH5,GPDL2, PLC like phosphodiesterase family protein	K-5-8	Westar	9.30309	58.7632	-2.65913	-11.0877	0	yes
Bo1g046580	AT4G26690,SHV3,MRH5,GPDL2, PLC like phosphodiesterase family protein	K-5-8	Westar	16.7517	106.707	-2.67127	-9.35916	0	yes
Bo4g059920,Bo4g059930	AT2G30010,TBL45, TRICHOME BIREFRINGENCE LIKE 45	K-5-8	Westar	4.12818	29.2208	-2.82342	-5.48645	4.1009e-08	yes
Bo3g025000	AT2G31110, Plant protein of unknown function DUF828	K-5-8	Westar	1.82392	19.6638	-3.43043	-8.68791	0	yes
Bra018347	AT2G30010,TBL45, TRICHOME BIREFRINGENCE LIKE 45	K-5-8	Westar	2.50478	27.3672	-3.44969	-10.7611	0	yes

## Sheet: Table S2B.Trichome genesNot Sig
Table S2B. Trichome genes with no significant expression differences (p<0.05) by RNA sequencing in hairy AtGL3+ B. napus or ultra-hairy line K-5-8 relative to semi-glabrous cv. Westar. Fold changes (FC) are presented in Log2 scale. Positive log2 values represent overexpression and negative values represent downregulation of the genes when compared to sample 2 (Westar). Fold change is calculated b…
Gene ID	Functional annotation of Arabidopsis homologue	sample_1	sample_2	FPKM sample_1	FPKM sample_2	log2(FC-S1/S2)	test_stat	p_value	q-value	significant
Bo8g117860	AT1G01380.1,ETC1, Homeodomain like superfamily protein	AtGL3+ B. napus	Westar	7.22207	0	1000	-1000	0.158455	0.358193	no
Bra032635	AT1G01380.1,ETC1, Homeodomain like superfamily protein	AtGL3+ B. napus	Westar	0	0	0	0	1	1	no
Bo9g029230	AT1G63650.1,EGL3,EGL1,ATMYC 2, basic helix loop helix bHLH DNA binding superfamily protein	AtGL3+ B. napus	Westar	1.09816	0.797102	0.46225	0.273653	0.784352	1	no
Bo9g035460	AT1G63650.1,EGL3,EGL1,ATMYC 2, basic helix loop helix bHLH DNA binding superfamily protein	AtGL3+ B. napus	Westar	2.32474	0.277086	3.06867	2.20424	0.027508	0.102382	no
Bra027796	AT1G63650.1,EGL3,EGL1,ATMYC 2, basic helix loop helix bHLH DNA binding superfamily protein	AtGL3+ B. napus	Westar	0.251708	0.181129	0.47473	0.18047	0.856784	1	no
Bra027653	AT1G63650.1,EGL3,EGL1,ATMYC 2, basic helix loop helix bHLH DNA binding superfamily protein	AtGL3+ B. napus	Westar	0.132115	0.318661	-1.27023	-0.77801	0.436561	1	no
Bra003535	AT1G79840.2,GL2, HD ZIP IV family of homeobox leucine zipper protein with lipid binding START domain	AtGL3+ B. napus	Westar	2.66648	0.306278	3.12202	2.32872	0.019874	0.079885	no
Bo3g039260	AT2G46410.1,CPC, Homeodomain like superfamily protein	AtGL3+ B. napus	Westar	4.18452	0.739738	2.49998	0.869773	0.384424	0.620466	no
Bo4g009260	AT2G46410.1,CPC, Homeodomain like superfamily protein	AtGL3+ B. napus	Westar	1.94547	0	1000	-1000	0.176554	0.384242	no
Bo4g197120	AT2G46410.1,CPC, Homeodomain like superfamily protein	AtGL3+ B. napus	Westar	7.75669	0.592746	3.70996	1.28023	0.200463	0.417123	no
Bra039283	AT2G46410.1,CPC, Homeodomain like superfamily protein	AtGL3+ B. napus	Westar	0.917622	0.076895	3.57694	0.691026	0.489549	1	no
Bra004539	AT2G46410.1,CPC, Homeodomain like superfamily protein	AtGL3+ B. napus	Westar	0.074196	0	1000	-1000	0.309303	1	no
Bo7g090950	AT3G27920.1,GL1,ATMYB0,ATGL1,MYB0, myb domain protein 0	AtGL3+ B. napus	Westar	0.183235	0.100236	0.87029	0.264877	0.791104	1	no
Bra025311	AT3G27920.1,GL1,ATMYB0,ATGL1,MYB0, myb domain protein 0	AtGL3+ B. napus	Westar	0.075386	0.032959	1.19363	0.348398	0.727541	1	no
Bra039065	AT3G27920.1,GL1,ATMYB0,ATGL1,MYB0, myb domain protein 0	AtGL3+ B. napus	Westar	0.033867	0.071457	-1.07719	-0.2776	0.781318	1	no
Bo2g098940	AT4G01060.1,ETC3,CPL3, CAPRICE like MYB3	AtGL3+ B. napus	Westar	9.97919	10.9054	-0.128053	-0.09712	0.922633	0.969627	no
Bo3g054440	AT4G01060.1,ETC3,CPL3, CAPRICE like MYB3	AtGL3+ B. napus	Westar	3.14144	0.994955	1.65872	0.59169	0.554058	0.761046	no
Bo9g003750	AT4G01060.1,ETC3,CPL3, CAPRICE like MYB3	AtGL3+ B. napus	Westar	0	0	0	0	1	1	no
Bra008539	AT4G01060.1,ETC3,CPL3, CAPRICE like MYB3	AtGL3+ B. napus	Westar	0.21568	0.127874	0.75417	0.260517	0.794465	1	no
Bra000941	AT4G01060.1,ETC3,CPL3, CAPRICE like MYB3	AtGL3+ B. napus	Westar	0	0	0	0	1	1	no
Bra037388	AT4G01060.1,ETC3,CPL3, CAPRICE like MYB3	AtGL3+ B. napus	Westar	0	0	0	0	1	1	no
Bo2g159360	AT5G24520.1,TTG1,TTG,URM23,ATTTG1, Transducin WD40 repeat like superfamily protein	AtGL3+ B. napus	Westar	0	0.001092	-1000	1000	0.477547	1	no
Bra029410	AT5G24520.1,TTG1,TTG,URM23,ATTTG1, Transducin WD40 repeat like superfamily protein	AtGL3+ B. napus	Westar	0	0	0	0	1	1	no
Bra029411	AT5G24520.1,TTG1,TTG,URM23,ATTTG1, Transducin WD40 repeat like superfamily protein	AtGL3+ B. napus	Westar	0	3.96e-07	-1000	1000	0.499732	1	no
Bra009770	AT5G24520.1,TTG1,TTG,URM23,ATTTG1, Transducin WD40 repeat like superfamily protein	AtGL3+ B. napus	Westar	6.66843	2.96994	1.16691	0.524106	0.600205	0.793449	no
Bra025508	AT5G41315.1,GL3,MYC6.2, basic helix loop helix bHLH DNA binding superfamily protein	AtGL3+ B. napus	Westar	0.659857	0.072113	3.19382	1.62953	0.103201	1	no
Bo4g141980,Bo4g141990	AT5G41315.1,GL3,MYC6.2, basic helix loop helix bHLH DNA binding superfamily protein Bo4g141980,AT5G41315.1,GL3,MYC6.2, basic helix loop helix bHLH DNA binding superfamily protein	AtGL3+ B. napus	Westar	8.33266	1.27793	2.70497	1.49671	0.134468	0.321094	no
Bo1g051040	AT5G53200.1,TRY, Homeodomain like superfamily protein	AtGL3+ B. napus	Westar	0	0	0	0	1	1	no
Bo2g046050	AT5G53200.1,TRY, Homeodomain like superfamily protein	AtGL3+ B. napus	Westar	3.22566	3.6288	-0.169896	-0.12021	0.904318	0.961673	no
Bo3g022870	AT5G53200.1,TRY, Homeodomain like superfamily protein	AtGL3+ B. napus	Westar	0.564902	0	1000	-1000	0.225012	1	no
Bo8g052980	AT5G53200.1,TRY, Homeodomain like superfamily protein	AtGL3+ B. napus	Westar	0	0	0	0	1	1	no
Bo9g110930	AT5G53200.1,TRY, Homeodomain like superfamily protein	AtGL3+ B. napus	Westar	9.33156	4.10945	1.18317	0.378911	0.704754	0.859331	no
Bra026297	AT5G53200.1,TRY, Homeodomain like superfamily protein	AtGL3+ B. napus	Westar	0	0	0	0	1	1	no
Bra022637	AT5G53200.1,TRY, Homeodomain like superfamily protein	AtGL3+ B. napus	Westar	0.413415	0.255427	0.69468	0.299023	0.764922	1	no
Bra029089	AT5G53200.1,TRY, Homeodomain like superfamily protein	AtGL3+ B. napus	Westar	0	0	0	0	1	1	no
Bo8g117860	AT1G01380.1,ETC1, Homeodomain like superfamily protein	K-5-8	Westar	1.75408	0	1000	-1000	0.078305	0.221014	no
Bra032635	AT1G01380.1,ETC1, Homeodomain like superfamily protein	K-5-8	Westar	0.100837	0	1000	-1000	0.274519	1	no
Bo9g029230	AT1G63650.1,EGL3,EGL1,ATMYC 2, basic helix loop helix bHLH DNA binding superfamily protein	K-5-8	Westar	0.350326	0.797102	-1.18607	-1.22635	0.220066	1	no
Bo9g035460	AT1G63650.1,EGL3,EGL1,ATMYC 2, basic helix loop helix bHLH DNA binding superfamily protein	K-5-8	Westar	1.30145	0.277086	2.23172	2.18692	0.028748	0.105862	no
Bra027796	AT1G63650.1,EGL3,EGL1,ATMYC 2, basic helix loop helix bHLH DNA binding superfamily protein	K-5-8	Westar	0.601491	0.181129	1.73153	1.14951	0.250347	1	no
Bra027653	AT1G63650.1,EGL3,EGL1,ATMYC 2, basic helix loop helix bHLH DNA binding superfamily protein	K-5-8	Westar	0.169816	0.318661	-0.908046	-0.80723	0.419532	1	no
Bo3g039260	AT2G46410.1,CPC, Homeodomain like superfamily protein	K-5-8	Westar	1.33215	0.739738	0.84867	0.301698	0.762882	0.892067	no
Bo4g009260	AT2G46410.1,CPC, Homeodomain like superfamily protein	K-5-8	Westar	0.826934	0	1000	-1000	0.156486	1	no
Bo4g197120	AT2G46410.1,CPC, Homeodomain like superfamily protein	K-5-8	Westar	1.53057	0.592746	1.36858	0.47437	0.635236	0.816731	no
Bra039283	AT2G46410.1,CPC, Homeodomain like superfamily protein	K-5-8	Westar	1.02363	0.076895	3.73466	0.748271	0.454297	0.682833	no
Bra004539	AT2G46410.1,CPC, Homeodomain like superfamily protein	K-5-8	Westar	0	0	0	0	1	1	no
Bo7g090950	AT3G27920.1,GL1,ATMYB0,ATGL1,MYB0, myb domain protein 0	K-5-8	Westar	0	0.100236	-1000	1000	0.294728	1	no
Bra025311	AT3G27920.1,GL1,ATMYB0,ATGL1,MYB0, myb domain protein 0	K-5-8	Westar	0	0.032959	-1000	1000	0.294728	1	no
Bra039065	AT3G27920.1,GL1,ATMYB0,ATGL1,MYB0, myb domain protein 0	K-5-8	Westar	0.068208	0.071457	-0.067153	-0.02227	0.982236	1	no
Bo2g098940	AT4G01060.1,ETC3,CPL3, CAPRICE like MYB3	K-5-8	Westar	7.91083	10.9054	-0.463146	-0.50841	0.611168	0.800871	no
Bo3g054440	AT4G01060.1,ETC3,CPL3, CAPRICE like MYB3	K-5-8	Westar	1.205	0.994955	0.27634	0.101721	0.918978	0.968063	no
Bo9g003750	AT4G01060.1,ETC3,CPL3, CAPRICE like MYB3	K-5-8	Westar	0	0	0	0	1	1	no
Bra008539	AT4G01060.1,ETC3,CPL3, CAPRICE like MYB3	K-5-8	Westar	0.593306	0.127874	2.21406	0.91826	0.358483	1	no
Bra000941	AT4G01060.1,ETC3,CPL3, CAPRICE like MYB3	K-5-8	Westar	0.312614	0	1000	-1000	0.135602	1	no
Bra037388	AT4G01060.1,ETC3,CPL3, CAPRICE like MYB3	K-5-8	Westar	0	0	0	0	1	1	no
Bo2g159360	AT5G24520.1,TTG1,TTG,URM23,ATTTG1, Transducin WD40 repeat like superfamily protein	K-5-8	Westar	0	0.001092	-1000	1000	0.477547	1	no
Bo7g096780	AT5G24520.1,TTG1,TTG,URM23,ATTTG1, Transducin WD40 repeat like superfamily protein	K-5-8	Westar	0.927819	0.581817	0.67328	0.709045	0.478296	0.702679	no
Bra029410	AT5G24520.1,TTG1,TTG,URM23,ATTTG1, Transducin WD40 repeat like superfamily protein	K-5-8	Westar	0	0	0	0	1	1	no
Bra029411	AT5G24520.1,TTG1,TTG,URM23,ATTTG1, Transducin WD40 repeat like superfamily protein	K-5-8	Westar	0	3.96e-07	-1000	1000	0.499732	1	no
Bra009770	AT5G24520.1,TTG1,TTG,URM23,ATTTG1, Transducin WD40 repeat like superfamily protein	K-5-8	Westar	2.58689	2.96994	-0.199217	-0.41948	0.674866	0.841633	no
Bra025508	AT5G41315.1,GL3,MYC6.2, basic helix loop helix bHLH DNA binding superfamily protein	K-5-8	Westar	0.984112	0.072113	3.77049	2.53948	0.011102	0.050746	no
Bo4g141980,Bo4g141990	AT5G41315.1,GL3,MYC6.2, basic helix loop helix bHLH DNA binding superfamily protein Bo4g141980,AT5G41315.1,GL3,MYC6.2, basic helix loop helix bHLH DNA binding superfamily protein	K-5-8	Westar	7.88433	1.27793	2.62518	2.03404	0.041948	0.140446	no
Bo1g051040	AT5G53200.1,TRY, Homeodomain like superfamily protein	K-5-8	Westar	0	0	0	0	1	1	no
Bo2g046050	AT5G53200.1,TRY, Homeodomain like superfamily protein	K-5-8	Westar	2.79124	3.6288	-0.378585	-0.37371	0.708619	0.861615	no
Bo3g022870	AT5G53200.1,TRY, Homeodomain like superfamily protein	K-5-8	Westar	0	0	0	0	1	1	no
Bo8g052980	AT5G53200.1,TRY, Homeodomain like superfamily protein	K-5-8	Westar	0	0	0	0	1	1	no
Bo9g110930	AT5G53200.1,TRY, Homeodomain like superfamily protein	K-5-8	Westar	6.54531	4.10945	0.67151	1.23513	0.216781	0.438116	no
Bra026297	AT5G53200.1,TRY, Homeodomain like superfamily protein	K-5-8	Westar	0	0	0	0	1	1	no
Bra022637	AT5G53200.1,TRY, Homeodomain like superfamily protein	K-5-8	Westar	0.091494	0.255427	-1.48116	-0.57259	0.566923	1	no
Bra029089	AT5G53200.1,TRY, Homeodomain like superfamily protein	K-5-8	Westar	0	0	0	0	1	1	no

## Sheet: Table S3. Flavonoid genes
Table S3. Differentially expressed leaf flavonoid ESTs (p<0.05) by RNA sequencing in hairy AtGL3+ B. napus or ultra-hairy line K-5-8 relative to semi-glabrous cv. Westar. Fold changes (FC) are presented in Log2 scale. Positive log2 values represent overexpression and negative values represent downregulation of the genes when compared to sample 2 (Westar). Fold change is calculated by divison of F…
Gene ID	Functional annotation of Arabidopsis homologue	sample_1	sample_2	FPKM sample_1	FPKM sample_2	log2(FC-S1/S2)	test_stat	p_value	significant
Bo3g009440	AT5G13930,CHS,TT4,ATCHS, Chalcone and stilbene synthase family protein	AtGL3+ B. napus	Westar	38.7856	0.494703	6.29282	4.64583	3.38706e-06	yes
Bo8g002690	AT1G03940, HXXXD type acyl transferase family protein	AtGL3+ B. napus	Westar	16.1495	0.251012	6.00758	3.90996	9.23122e-05	yes
Bo7g108300	AT4G22880,LDOX,TDS4,TT18,ANS, leucoanthocyanidin dioxygenase	AtGL3+ B. napus	Westar	25.8578	0.505341	5.6772	4.06811	4.73957e-05	yes
Bo1g031790	AT4G22880,LDOX,TDS4,TT18,ANS, leucoanthocyanidin dioxygenase	AtGL3+ B. napus	Westar	35.7827	0.98194	5.18749	3.89195	9.94426e-05	yes
Bo4g025690	AT2G39980, HXXXD type acyl transferase family protein	AtGL3+ B. napus	Westar	13.6064	0.423171	5.0069	4.72848	2.26202e-06	yes
Bo9g058630	AT5G42800,DFR,TT3,M318, dihydroflavonol 4 reductase	AtGL3+ B. napus	Westar	82.5681	3.12701	4.72273	4.26087	2.03629e-05	yes
Bo9g166290	AT5G13930,CHS,TT4,ATCHS, Chalcone and stilbene synthase family protein	AtGL3+ B. napus	Westar	23.65	1.14064	4.37393	3.64944	0.00026281	yes
Bo9g003740	AT4G01070,GT72B1,UGT72B1, UDP Glycosyltransferase superfamily protein	AtGL3+ B. napus	Westar	36.1586	2.04851	4.1417	4.02269	5.75372e-05	yes
Bra037386	AT4G01070,GT72B1,UGT72B1, UDP Glycosyltransferase superfamily protein	AtGL3+ B. napus	Westar	42.9396	2.47664	4.11586	4.85798	1.18587e-06	yes
Bo9g094260	AT4G12300,CYP706A4, cytochrome P450, family 706, subfamily A, polypeptide 4	AtGL3+ B. napus	Westar	46.1013	3.2315	3.83453	4.04026	5.33913e-05	yes
Bo8g081770	AT3G51240,F3H,TT6,F3'H, flavanone 3 hydroxylase	AtGL3+ B. napus	Westar	90.2913	6.69305	3.75385	2.77235	0.00556538	yes
Bo4g061180	AT2G29740,UGT71C2, UDP glucosyl transferase 71C2	AtGL3+ B. napus	Westar	11.6693	0.885804	3.71958	4.11041	3.94954e-05	yes
Bo9g177250	AT5G05270, Chalcone flavanone isomerase family protein	AtGL3+ B. napus	Westar	67.7211	5.79897	3.54574	2.62949	0.00855124	yes
Bra004996	AT2G39980, HXXXD type acyl transferase family protein	AtGL3+ B. napus	Westar	12.1594	1.18906	3.35419	3.54372	0.000394517	yes
Bo2g159320	AT5G24530,DMR6, 2 oxoglutarate 2OG and FeII dependent oxygenase superfamily protein	AtGL3+ B. napus	Westar	46.2944	5.50774	3.07131	3.24613	0.00116985	yes
Bra018363	AT2G29740,UGT71C2, UDP glucosyl transferase 71C2	AtGL3+ B. napus	Westar	13.3359	1.65384	3.01142	2.76323	0.00572322	yes
Bo9g174290	AT5G08640,FLS,ATFLS1,FLS1, flavonol synthase 1	AtGL3+ B. napus	Westar	22.2963	3.97316	2.48845	2.63755	0.00835069	yes
Bo8g090360	AT3G55970,ATJRG21,JRG21, jasmonate regulated gene 21	K-5-8	Westar	2.01206	0	1000	-1000	1.15801e-06	yes
Bo4g061180	AT2G29740,UGT71C2, UDP glucosyl transferase 71C2	K-5-8	Westar	17.1988	0.885804	4.27918	7.87861	3.33067e-15	yes
Bo4g025690	AT2G39980, HXXXD type acyl transferase family protein	K-5-8	Westar	8.20125	0.423171	4.27653	5.48368	4.16558e-08	yes
Bra037386	AT4G01070,GT72B1,UGT72B1, UDP Glycosyltransferase superfamily protein	K-5-8	Westar	41.8027	2.47664	4.07714	11.8294	0	yes
Bo9g094260	AT4G12300,CYP706A4, cytochrome P450, family 706, subfamily A, polypeptide 4	K-5-8	Westar	41.2576	3.2315	3.67439	8.45248	0	yes
Bra018363	AT2G29740,UGT71C2, UDP glucosyl transferase 71C2	K-5-8	Westar	17.7532	1.65384	3.42419	8.39926	0	yes
Bra030360	AT5G39050, HXXXD type acyl transferase family protein	K-5-8	Westar	4.07499	0.487931	3.06205	4.00045	6.32221e-05	yes
Bo9g003740	AT4G01070,GT72B1,UGT72B1, UDP Glycosyltransferase superfamily protein	K-5-8	Westar	16.3186	2.04851	2.99387	5.24595	1.55477e-07	yes
Bra004996	AT2G39980, HXXXD type acyl transferase family protein	K-5-8	Westar	9.17084	1.18906	2.94723	6.25052	4.09089e-10	yes
Bo4g144200	AT5G39050, HXXXD type acyl transferase family protein AT5G39050, HXXXD type acyl transferase family protein	K-5-8	Westar	3.16722	0.519006	2.60939	3.37175	0.000746913	yes
Bo4g144190	AT5G39050, HXXXD type acyl transferase family protein	K-5-8	Westar	4.50254	0.738302	2.60846	4.14988	3.32643e-05	yes
Bra029414	AT5G24530,DMR6, 2 oxoglutarate 2OG and FeII dependent oxygenase superfamily protein	K-5-8	Westar	2.78271	0.498119	2.48193	3.44791	0.000564952	yes
Bra030359	AT5G39050, HXXXD type acyl transferase family protein	K-5-8	Westar	15.7449	3.20914	2.29463	7.2639	3.76144e-13	yes
Bra005241,Bra005242,Bra005243,Bra005244	AT2G36800,DOGT1,UGT73C5, don glucosyltransferase 1	K-5-8	Westar	44.4836	9.96006	2.15905	6.26967	3.61809e-10	yes
Bra025403	AT3G29670, HXXXD type acyl transferase family protein	K-5-8	Westar	2.51292	0.602874	2.05943	2.9369	0.00331509	yes
Bo4g137670	AT5G39050, HXXXD type acyl transferase family protein	K-5-8	Westar	5.45475	1.46135	1.90021	4.58644	4.50872e-06	yes
Bo3g169080,Bo3g169090	AT4G34135,UGT73B2, UDP glucosyltransferase 73B2	K-5-8	Westar	18.5545	8.15807	1.18547	3.69956	0.000215971	yes
Bo2g159320	AT5G24530,DMR6, 2 oxoglutarate 2OG and FeII dependent oxygenase superfamily protein	K-5-8	Westar	11.998	5.50774	1.12326	2.55977	0.010474	yes
Bo2g165770	AT5G63590,FLS3,ATFLS3, flavonol synthase 3	K-5-8	Westar	23.7262	11.0435	1.10329	3.17605	0.00149295	yes
Bo5g027610	AT1G19540, NmrA like negative transcriptional regulator family protein	K-5-8	Westar	22.2111	11.254	0.980842	3.11741	0.00182451	yes
Bo3g022320	AT5G54010, UDP Glycosyltransferase superfamily protein	K-5-8	Westar	10.0018	5.54591	0.850769	3.09189	0.00198887	yes
Bra034255	AT3G29680, HXXXD type acyl transferase family protein	K-5-8	Westar	4.19261	9.37338	-1.16072	-4.10564	4.032e-05	yes
Bo8g050610,Bo8g050630	AT1G17020,SRG1,ATSRG1, senescence related gene 1	K-5-8	Westar	6.06817	18.1974	-1.5844	-3.66774	0.000244702	yes
Bo9g090770	AT5G49690, UDP Glycosyltransferase superfamily protein	K-5-8	Westar	3.13678	10.0903	-1.68562	-5.77577	7.66033e-09	yes
Bra015853	AT1G75280, NmrA like negative transcriptional regulator family protein	K-5-8	Westar	1.47495	4.97306	-1.75347	-4.25736	2.06858e-05	yes

## Sheet: Table S4. Phenyl. Lignin genes 
Table S4. Differentially expressed leaf phenylpropanoid and lignin ESTs (p<0.05) by RNA sequencing in hairy AtGL3+ B. napus or ultra-hairy line K-5-8 relative to semi-glabrous cv. Westar. Fold changes (FC) are presented in Log2 scale. Positive log2 values represent overexpression and negative values represent downregulation of the genes when compared to sample 2 (Westar). Fold change is calculate…
Gene ID	Functional annotation of Arabidopsis homologue	sample_1	sample_2	FPKM sample_1	FPKM sample_2	log2(FC-S1/S2)	test_stat	p_value	significant
Bo4g186590	AT2G37040,PAL1,ATPAL1, PHE ammonia lyase 1	AtGL3+ B. napus	Westar	33.9274	2.52978	3.74537	3.49435	0.000475226	yes
Bo00703s080	AT3G53260,PAL2,ATPAL2, phenylalanine ammonia lyase 2	AtGL3+ B. napus	Westar	53.3932	4.31126	3.63047	2.59554	0.00944423	yes
Bo4g030910	AT2G37040,PAL1,ATPAL1, PHE ammonia lyase 1	AtGL3+ B. napus	Westar	22.8723	2.71158	3.07639	3.00555	0.00265099	yes
Bo1g005770	AT4G36220,FAH1,CYP84A1, ferulic acid 5 hydroxylase 1	AtGL3+ B. napus	Westar	43.7578	5.42875	3.01085	3.92588	8.64137e-05	yes
Bo3g024670	AT2G30490,ATC4H,C4H,CYP73A5,REF3, cinnamate 4 hydroxylase	AtGL3+ B. napus	Westar	45.9196	9.87089	2.21786	2.8885	0.00387082	yes
Bra035150	AT1G80820,CCR2,ATCCR2, cinnamoyl coa reductase	K-5-8	Westar	1.43608	0	1000	-1000	1.18038e-05	yes
Bo7g067290	AT1G77520, O methyltransferase family protein	K-5-8	Westar	4.50063	0.130004	5.1135	3.12057	0.00180504	yes
Bo4g137040	AT5G38130, HXXXD type acyl transferase family protein	K-5-8	Westar	3.82112	0.513582	2.89533	3.47561	0.000509701	yes
Bra015058	AT3G50280, HXXXD type acyl transferase family protein	K-5-8	Westar	5.15406	0.709334	2.86117	2.79394	0.00520708	yes
Bra011671	AT4G36220,FAH1,CYP84A1, ferulic acid 5 hydroxylase 1	K-5-8	Westar	11.137	1.72808	2.68811	7.64497	2.08722e-14	yes
Bra039202	AT2G23510,SDT, spermidine disinapoyl acyltransferase	K-5-8	Westar	5.16375	0.846988	2.60801	2.72571	0.00641639	yes
Bra028166	AT5G38130, HXXXD type acyl transferase family protein	K-5-8	Westar	7.47522	1.37495	2.44273	3.83329	0.000126438	yes
Bo1g005770	AT4G36220,FAH1,CYP84A1, ferulic acid 5 hydroxylase 1	K-5-8	Westar	26.4066	5.42875	2.2822	8.97504	0	yes
Bra026090	AT1G15950,CCR1,IRX4,ATCCR1, cinnamoyl coa reductase 1	K-5-8	Westar	21.5795	5.42163	1.99286	6.533	6.44667e-11	yes
Bo1g003230	AT4G37980,ELI3 1,ELI3,ATCAD7,CAD7, elicitor activated gene 3 1	K-5-8	Westar	7.05337	1.78808	1.9799	2.70731	0.00678318	yes
Bra028682	AT5G07870, HXXXD type acyl transferase family protein	K-5-8	Westar	4.07475	1.0897	1.90278	3.34213	0.000831383	yes
Bo4g190570	AT2G40890,CYP98A3, cytochrome P450, family 98, subfamily A, polypeptide 3	K-5-8	Westar	28.593	7.98296	1.84066	4.81983	1.43682e-06	yes
Bra030429	AT1G51680,4CL1,4CL,AT4CL1, 4 coumarate:CoA ligase 1	K-5-8	Westar	11.8148	3.80197	1.63578	4.96643	6.81973e-07	yes
Bo6g084310	AT1G51680,4CL1,4CL,AT4CL1, 4 coumarate:CoA ligase 1	K-5-8	Westar	25.3484	8.2497	1.61948	7.07103	1.53788e-12	yes
Bra029831	AT3G10340,PAL4, phenylalanine ammonia lyase 4	K-5-8	Westar	19.5909	6.68924	1.55027	6.82256	8.94351e-12	yes
Bo2g008790	AT5G07870, HXXXD type acyl transferase family protein	K-5-8	Westar	2.92551	1.07028	1.4507	3.63087	0.000282468	yes
Bo4g182060	AT2G33590, NADP binding Rossmann fold superfamily protein	K-5-8	Westar	16.888	6.3043	1.42159	3.35901	0.000782222	yes
Bo3g022270	AT5G54160,ATOMT1,OMT1, O methyltransferase 1	K-5-8	Westar	59.2915	23.8777	1.31216	5.25782	1.45776e-07	yes
Bo2g165530	AT5G63380, AMP dependent synthetase and ligase family protein	K-5-8	Westar	10.1208	4.14122	1.28919	4.7169	2.39462e-06	yes
Bra029041	AT5G54160,ATOMT1,OMT1, O methyltransferase 1	K-5-8	Westar	24.5142	10.9167	1.16708	4.67362	2.95938e-06	yes
Bra016964	AT2G40890,CYP98A3, cytochrome P450, family 98, subfamily A, polypeptide 3	K-5-8	Westar	7.63074	3.53303	1.11092	3.35469	0.00079453	yes
Bra021863	AT2G33590, NADP binding Rossmann fold superfamily protein	K-5-8	Westar	8.50463	3.99906	1.08859	3.6432	0.000269271	yes
Bo3g024670	AT2G30490,ATC4H,C4H,CYP73A5,REF3, cinnamate 4 hydroxylase	K-5-8	Westar	20.9624	9.87089	1.08656	4.81021	1.5077e-06	yes
Bo8g105700	AT1G15950,CCR1,IRX4,ATCCR1, cinnamoyl coa reductase 1	K-5-8	Westar	27.1538	12.9188	1.07169	3.3929	0.000691567	yes
Bo3g169210	AT4G34050,CCoAOMT1, S adenosyl L methionine dependent methyltransferases superfamily protein	K-5-8	Westar	137.567	72.0244	0.933578	3.49719	0.000470179	yes
Bra022803	AT2G30490,ATC4H,C4H,CYP73A5,REF3, cinnamate 4 hydroxylase	K-5-8	Westar	4.94691	2.59328	0.931753	2.73237	0.0062881	yes
Bra029561	AT4G05160, AMP dependent synthetase and ligase family protein	K-5-8	Westar	18.4907	11.3696	0.701624	2.71925	0.00654299	yes
Bra003675	AT1G77670, Pyridoxal phosphate PLP dependent transferases superfamily protein	K-5-8	Westar	17.9886	11.5585	0.63813	2.89122	0.00383745	yes
Bo9g135180	AT5G58490, NADP binding Rossmann fold superfamily protein	K-5-8	Westar	20.014	13.0822	0.613408	2.64457	0.00817948	yes
Bra022425	AT3G19450,CAD4,ATCAD4,CAD,CAD C, GroES like zinc binding alcohol dehydrogenase family protein	K-5-8	Westar	12.0428	18.789	-0.641718	-2.7689	0.0056246	yes
Bra036480	AT5G48930,HCT, hydroxycinnamoyl CoA shikimate quinate hydroxycinnamoyl transferase	K-5-8	Westar	17.6145	28.7372	-0.706154	-3.20782	0.00133745	yes
Bra006985	AT3G53260,PAL2,ATPAL2, phenylalanine ammonia lyase 2	K-5-8	Westar	4.91663	8.67075	-0.818486	-3.7117	0.000205875	yes
Bra039777	AT3G53260,PAL2,ATPAL2, phenylalanine ammonia lyase 2	K-5-8	Westar	0.828003	1.82301	-1.13862	-2.64703	0.00812025	yes
Bo4g154080	AT2G23910, NADP binding Rossmann fold superfamily protein	K-5-8	Westar	4.01503	10.8188	-1.43006	-3.30893	0.000936549	yes
Bra011292	AT1G77520, O methyltransferase family protein	K-5-8	Westar	0.0610157	16.7198	-8.09816	-5.41521	6.12153e-08	yes

## Sheet: Table S5. Simple phenol genes 
Table S5. Differentially expressed leaf phenolic ESTs (p<0.05) by RNA sequencing in hairy AtGL3+ B. napus or ultra-hairy line K-5-8 relative to semi-glabrous cv. Westar. Fold changes are presented in Log2 scale. Positive log2 values represent overexpression and negative values represent downregulation of the genes when compared to sample 2 (Westar). Fold change is calculated by divison of FPKM va…
Gene ID	Functional annotation of Arabidopsis homologue	sample_1	sample_2	FPKM sample_1	FPKM sample_2	log2(FC-S1/S2)	test_stat	p_value	significant
Bo5g136670	AT2G38080,IRX12,LAC4,ATLMCO4,LMCO4, Laccase Diphenol oxidase family protein	K-5-8	Westar	1.95359	0.746926	1.38709	4.44952	8.60633e-06	yes
Bra009540	AT5G03260,LAC11, laccase 11	K-5-8	Westar	2.5095	4.89516	-0.963958	-3.26426	0.00109749	yes
Bo2g025180	AT5G60020,LAC17,ATLAC17, laccase 17	K-5-8	Westar	2.97541	6.47487	-1.12176	-3.90447	9.44303e-05	yes
Bra020269	AT5G60020,LAC17,ATLAC17, laccase 17	K-5-8	Westar	1.83824	4.02387	-1.13026	-3.46363	0.000532934	yes
Bo6g006000	AT1G76790, O methyltransferase family protein	K-5-8	Westar	7.86619	18.0064	-1.19477	-2.58912	0.00962211	yes
Bo4g065760	AT2G29130,LAC2,ATLAC2, laccase 2	K-5-8	Westar	2.18736	6.70135	-1.61526	-3.61152	0.000304405	yes
Bra028844	AT5G03260,LAC11, laccase 11	K-5-8	Westar	1.39751	4.95956	-1.82735	-5.63196	1.78178e-08	yes
Bo3g017620	AT5G60020,LAC17,ATLAC17, laccase 17	K-5-8	Westar	0.506735	1.92258	-1.92374	-3.31341	0.000921665	yes
Bo2g003950	AT5G03260,LAC11, laccase 11	K-5-8	Westar	3.14653	12.3073	-1.96769	-5.00748	5.51464e-07	yes

## Sheet: Table S6. Shikimate genes
Table S6. Differentially expressed leaf shikimate ESTs (p<0.05) by RNA sequencing in hairy AtGL3+ B. napus or ultra-hairy line K-5-8 relative to semi-glabrous cv. Westar. Fold changes (FC) are presented in Log2 scale. Positive log2 values represent overexpression and negative values represent downregulation of the genes when compared to sample 2 (Westar). Fold change is calculated by divison of F…
Gene ID	Functional annotation of Arabidopsis homologue	sample_1	sample_2	FPKM sample_1	FPKM sample_2	log2(FC-S1/S2)	test_stat	p_value	significant
Bo9g148270	AT5G22630,ADT5, arogenate dehydratase 5	AtGL3+ B. napus	Westar	14.2296	0.834782	4.09135	4.2476	2.16076e-05	yes
Bra020203	AT5G22630,ADT5, arogenate dehydratase 5	AtGL3+ B. napus	Westar	4.23057	0.264591	3.99902	2.81119	0.00493584	yes
Bo2g024140	AT5G22630,ADT5, arogenate dehydratase 5	AtGL3+ B. napus	Westar	4.85362	0.467912	3.37475	2.93499	0.00333559	yes
Bra002423	AT5G22630,ADT5, arogenate dehydratase 5	AtGL3+ B. napus	Westar	6.90798	0.949487	2.86304	2.74343	0.00608005	yes
Bra020203	AT5G22630,ADT5, arogenate dehydratase 5	K-5-8	Westar	3.68608	0.264591	3.80025	3.55939	0.000371716	yes
Bo9g148270	AT5G22630,ADT5, arogenate dehydratase 5	K-5-8	Westar	8.13481	0.834782	3.28464	5.38645	7.18625e-08	yes
Bra002423	AT5G22630,ADT5, arogenate dehydratase 5	K-5-8	Westar	6.79807	0.949487	2.83991	4.97792	6.4271e-07	yes
Bo2g024140	AT5G22630,ADT5, arogenate dehydratase 5	K-5-8	Westar	3.17358	0.467912	2.7618	3.37603	0.000735407	yes
Bo4g164860	AT2G27820,PD1,ADT3, prephenate dehydratase 1	K-5-8	Westar	6.33038	1.55369	2.0266	4.3518	1.35027e-05	yes
Bra016381	AT1G22410, Class II DAHP synthetase family protein	K-5-8	Westar	4.77992	1.72443	1.47087	3.45913	0.000541926	yes
Bra034372	AT2G27820,PD1,ADT3, prephenate dehydratase 1	K-5-8	Westar	8.19317	3.22701	1.34423	3.95515	7.64855e-05	yes
Bra026752	AT1G15710, prephenate dehydrogenase family protein	K-5-8	Westar	16.8019	6.86016	1.29231	4.68504	2.79903e-06	yes
Bo4g195440	AT2G45300, RNA 3' terminal phosphate cyclase enolpyruvate transferase, alpha beta	K-5-8	Westar	7.05158	13.5496	-0.942235	-4.18866	2.80604e-05	yes
Bo5g141310	AT3G07630,ADT2, arogenate dehydratase 2	K-5-8	Westar	7.67888	14.8164	-0.948223	-2.74668	0.00602026	yes
Bra000384	AT2G45300, RNA 3' terminal phosphate cyclase enolpyruvate transferase, alpha beta	K-5-8	Westar	7.04714	14.8792	-1.07819	-4.97357	6.57303e-07	yes
Bo3g037700	AT2G45300, RNA 3' terminal phosphate cyclase enolpyruvate transferase, alpha beta	K-5-8	Westar	14.953	33.7623	-1.17498	-4.5904	4.42406e-06	yes
Bra011819	AT4G39980,DHS1, 3 deoxy D arabino heptulosonate 7 phosphate synthase 1	K-5-8	Westar	24.606	62.858	-1.35309	-5.87968	4.11059e-09	yes
Bo1g003010	AT4G39980,DHS1, 3 deoxy D arabino heptulosonate 7 phosphate synthase 1	K-5-8	Westar	28.2912	86.3408	-1.60969	-6.40017	1.55206e-10	yes
Bo1g005170	AT4G39980,DHS1, 3 deoxy D arabino heptulosonate 7 phosphate synthase 1	K-5-8	Westar	5.72852	19.582	-1.7733	-5.3654	8.07708e-08	yes

[truncated: 12 more sheets: Table S7. Isoprenoid genes, Table S8 S misc. genes, Table S9. N misc. genes, Table S10. Cell Wall genes, Table S11. Mucilage genes, Table 12. Wax genes, Table S13. Hormone genes, Table S14. Misc 2nd met. genes , Table S15. redox genes, Table S16. Protein modif. genes, Table S17. Protein degrad. gene, Table S18 Transcription factors]
